# Supplementary material for: A Multifactor Analysis of Fungal and Bacterial Community Structure in the Root Microbiome of Mature Populus deltoides Trees
Source: PLoS One. 2013 Oct 16;8(10):e76382. doi: 10.1371/journal.pone.0076382 (PMC3797799; doi:10.1371/journal.pone.0076382)
Supplement: Table S2 — Table of soil physical and chemical properties averaged from 3 replicate bulk soil collections taken surrounding each tree/site. (XLSX) [file pone.0076382.s011.xlsx]

## Sheet: Sheet1
TreeID	% Soil Moisture	LBC 1	pH CaCl2	Equiv. water pH	Sand (%)	Silt (%)	Clay (%)	C (%)	N (%)	OM (%)	Ca (ppm)	K (ppm)	Mg (ppm)	Mn (ppm)	P (ppm)	Zn (ppm)
		(ppm
		CaCO3/
		pH)
TNP03	16.77	401	6.85	7.45	47.2	35.9	16.8	3	0.24	4.95	2762	88.9	221.3	56.5	148.5	18.2
TNP04	11.61	256	6.25	6.85	75.9	15.9	8.2	1.59	0.12	2.64	1584	44.4	98.2	44.9	151.9	5.5
TNP05	14.29	244	5.55	6.15	55.8	30	14.2	0.85	0.07	1.79	1329	61.9	90.8	46.6	231.2	2.3
TNP06	19.4	399	5.69	6.29	41.9	43	15.1	2	0.16	4.19	1768.5	61.5	97.2	66.1	125.1	5
TNP07	37.11	546	6.6	7.2	21.2	50	28.9	3.84	0.34	7.23	4361	72.1	285.9	74.2	390.7	29.1
TNP08	13.93	228	6.4	7	79.2	13.3	7.5	1.47	0.11	2.89	1650	34.7	93.2	60	205.1	3.7
TNP09	20.05	456	6.26	6.86	20.6	55.3	24.1	2.58	0.22	5.16	2585	109.3	189.2	49.4	132.4	5.5
TNP10	27.08	385	6.86	7.46	64	22.5	13.5	3.97	0.28	6.59	3727	80.1	336.3	61.4	198.2	25.3
TNP11	25.29	382	6.65	7.25	43.9	32.6	23.5	1.88	0.16	3.68	3455	63	182.5	42.9	473.5	16
TNP2B	18.61	596	7.42	8.02	25.2	41.2	33.5	7.38	0.33	7.26	7026	125.5	246.4	4.7	56.3	1.5
TNP5B	18.4	373	6.09	6.69	53.9	36.7	9.4	2.48	0.2	4.35	1972	49.4	112	52.6	70.4	8.5
TNP9A	18.55	504	6.97	7.57	22	50.5	27.5	3.83	0.31	6.67	4967	84.9	220	73.4	307.1	7.8
NCP01	22.97	701	5.12	5.72	35.3	43.2	21.5	3.84	0.24	7.75	2847	94.6	543.2	67.3	159.4	11.6
NCP02	17.53	636	5.88	6.48	35.9	31.9	32.2	5.31	0.38	9.65	3015	345.2	436.2	58.5	31	14.9
NCP03	5.01	186	5.05	5.65	89.9	7.3	2.8	0.81	0.05	1.63	409	48.6	52.1	8.7	9.4	3.9
NCP04	65.49	1303	5.23	5.83	25.9	55.8	18.3	32.65	0.62	17.03	3085	384.1	436.3	31.2	171.2	32.2
NCP05	19.44	455	5.51	6.11	52.6	32	15.4	2.24	0.18	4.73	1493	132.3	177.3	36	15.6	6.1
NCP06	24.24	646	5.25	5.85	18.6	52	29.4	3.1	0.23	7.38	1782	120.3	263.9	38.2	27.6	14.1
NCP07	21.15	507	5.73	6.33	35.2	33.3	31.4	2.51	0.19	5.87	1774	147.9	192.6	39.5	22.7	6.8
NCP08	31.01	579	5.24	5.84	21.2	41.3	37.5	2.72	0.23	7.65	1524	171.5	176	38.3	17.3	8
NCP09	24.32	643	5.14	5.74	21.3	44.7	34	3.14	0.25	7.3	1343	218	177.1	32.4	10.6	7.3
NCP10	24.55	793	4.81	5.41	16	50.6	33.4	3.43	0.27	7.47	1426	174.3	181.9	43.1	30.6	12
NCP11	22.12	831	4.86	5.46	18	47.9	34.1	3.53	0.26	8.21	1602	112.6	307.2	84.7	21.8	11.3
LBC: Lime Buffer Capacity
