# Supplementary material for: A Multifactor Analysis of Fungal and Bacterial Community Structure in the Root Microbiome of Mature Populus deltoides Trees
Source: PLoS One. 2013 Oct 16;8(10):e76382. doi: 10.1371/journal.pone.0076382 (PMC3797799; doi:10.1371/journal.pone.0076382)
Supplement: Table S3 — Table of number of bacterial sequences, OTUs, and Chao index values for all samples. Sample name is abbreviation of its niche, season, location, and tree identity (R: Rhizosphere, E: Endosphere, M: May, S: September, N: North Carolina, T: Tennessee). For example R.M.N.01 represents Rhizosphere sample, collected in May from North Carolina tree #1. Similarly, E.M.N.01 represents Endosphere sample, collected in May from North Carolina tree #1. (XLSX) [file pone.0076382.s012.xlsx]

## Sheet: Sheet1
RHIZOSPHERE									ENDOSPHERE
MAY				SEPTEMBER					MAY				SEPTEMBER
NORTH CAROLINA									NORTH CAROLINA
SAMPLE	READS	OTUs	Chao1	SAMPLE	READS	OTUs	Chao1		SAMPLE	READS	OTUs	Chao1	SAMPLE	READS	OTUs	Chao1
R.M.N.01	9201	2006	5309	R.S.N.01	7369	1336	3178		E.M.N.01	5571	37	41	E.S.N.01	7893	95	103
R.M.N.02	7410	1640	4787	R.S.N.02	8777	1403	3182		E.M.N.02	6003	170	195	E.S.N.02	6810	68	72
R.M.N.03	15247	1626	2564	R.S.N.03	9042	873	1292		E.M.N.03	8505	150	245
R.M.N.04	4980	1464	4032	R.S.N.04	5434	1538	3961		E.M.N.04	3502	103	403	E.S.N.04	8400	72	77
R.M.N.05	4852	1654	5452	R.S.N.05	7635	1810	4517		E.M.N.05	1668	186	237	E.S.N.05	4899	104	115
R.M.N.06	7438	1063	1702	R.S.N.06	2245	703	1601		E.M.N.06	6320	99	132	E.S.N.06	19091	64	100
R.M.N.07	3162	1108	3433	R.S.N.07	9348	2300	6270		E.M.N.07	7370	406	538	E.S.N.07	9371	64	77
R.M.N.08	3126	917	1947	R.S.N.08	8061	1354	2315		E.M.N.08	3667	59	128	E.S.N.08	18212	97	106
R.M.N.09	10176	1693	3950	R.S.N.09	8816	1634	3813		E.M.N.09	10475	445	655	E.S.N.09	6764	1072	2740
R.M.N.10	15502	2021	4061	R.S.N.10	10470	711	1726		E.M.N.10	4347	125	210	E.S.N.10	9157	151	178
R.M.N.11	8735	2051	6834	R.S.N.11	5095	968	1706		E.M.N.11	11888	316	559	E.S.N.11	18105	32	33
TENNESSEE									TENNESSEE
R.M.T.03	2882	1047	3508	R.S.T.03	11210	1962	5164		E.M.T.03	8514	184	225	E.S.T.03	9426	63	66
R.M.T.04	5459	1837	6417	R.S.T.04	4148	342	405		E.M.T.04	3431	65	71	E.S.T.04	9765	62	90
R.M.T.05	6045	1825	5978	R.S.T.05	7613	1694	4370		E.M.T.05	16707	96	98	E.S.T.05	7480	89	100
R.M.T.06	2253	971	3219	R.S.T.06	5722	1327	3227		E.M.T.06	8020	68	73
R.M.T.07	3359	1218	4302	R.S.T.07	6095	1688	5059		E.M.T.07	13269	160	184	E.S.T.07	33800	139	159
R.M.T.08	10057	1812	4524	R.S.T.08	8560	2289	7541		E.M.T.08	8674	103	112	E.S.T.08	21039	191	196
R.M.T.09	7567	2211	8235	R.S.T.09	7355	1309	2947
R.M.T.10	2660	1124	4529	R.S.T.10	6454	1206	2982		E.M.T.10	7191	234	288
R.M.T.11	4065	1327	3938	R.S.T.11	9957	2445	7818		E.M.T.11	8622	237	251
R.M.T.2B	5913	1099	1944	R.S.T.2B	9890	1689	3786						E.S.T.2B	8717	19	19
R.M.T.5B	2091	962	3209	R.S.T.5B	5312	1628	5867		E.M.T.5B	14210	101	112	E.S.T.5B	9664	95	102
R.M.T.9A	3998	1406	4823	R.S.T.9A	13987	2759	7257		E.M.T.9A	240	63	90
