# Supplementary material for: A Multifactor Analysis of Fungal and Bacterial Community Structure in the Root Microbiome of Mature Populus deltoides Trees
Source: PLoS One. 2013 Oct 16;8(10):e76382. doi: 10.1371/journal.pone.0076382 (PMC3797799; doi:10.1371/journal.pone.0076382)
Supplement: Table S4 — Table of number of fungal sequences, OTUs, and Chao index values for all samples. Sample name is abbreviation of its niche, season, location, and tree identity (R: Rhizosphere, E: Endosphere, M: May, S: September, N: North Carolina, T: Tennessee). Also see legend of Table S3. (XLSX) [file pone.0076382.s013.xlsx]

## Sheet: Sheet1
RHIZOSPHERE									ENDOPHYTE
MAY				SEPTEMBER					MAY				SEPTEMBER
NORTH CAROLINA									NORTH CAROLINA
SAMPLE	READS	OTUs	Chao1	SAMPLE	READS	OTUs	Chao1		SAMPLE	READS	OTUs	Chao1	SAMPLE	READS	OTUs	Chao1
R.M.N.01	2878	301	387	R.S.N.01	4894	248	329		E.M.N.01	3749	21	22	E.S.N.01	5180	43	44
R.M.N.02	6686	345	467	R.S.N.02	913	92	146		E.M.N.02	3561	23	26	E.S.N.02	3013	21	21
R.M.N.03	3019	100	107	R.S.N.03	1459	39	42		E.M.N.03	1635	15	15
R.M.N.04	3626	298	355	R.S.N.04	797	147	222		E.M.N.04	9200	25	46	E.S.N.04	1888	8	8
R.M.N.05	2723	135	143	R.S.N.05	2901	182	208		E.M.N.05	1395	25	28	E.S.N.05	1912	169	184
R.M.N.06	1369	108	114	R.S.N.06	2243	151	175		E.M.N.06	1010	99	149	E.S.N.06	819	22	23
R.M.N.07	3066	297	530	R.S.N.07	880	147	222		E.M.N.07	960	31	53	E.S.N.07	1394	58	97
R.M.N.08	2419	195	248	R.S.N.08	1398	109	141		E.M.N.08	4815	62	72	E.S.N.08	4294	45	62
R.M.N.09	2942	247	319	R.S.N.09	2734	200	235		E.M.N.09	1129	63	76	E.S.N.09	1627	28	30
R.M.N.10	3278	206	216	R.S.N.10	5877	134	149		E.M.N.10	1918	20	29	E.S.N.10	1902	48	56
R.M.N.11	2039	243	395	R.S.N.11	1271	77	96		E.M.N.11	408	27	45	E.S.N.11	2753	96	125
TENNESSEE									TENNESSEE
R.M.T.03	2110	43	45	R.S.T.03	1223	166	259		E.M.T.03	1828	42	45	E.S.T.03	1806	36	36
R.M.T.04	2557	51	54	R.S.T.04	1805	22	24		E.M.T.04	1398	14	45	E.S.T.04	2860	19	20
R.M.T.05	3244	80	89	R.S.T.05	723	110	136		E.M.T.05	2390	55	15	E.S.T.05	2791	63	81
R.M.T.06	2263	68	76	R.S.T.06	2015	142	166		E.M.T.06	1547	36	66	E.S.T.06	2733	9	12
R.M.T.07	1305	193	399	R.S.T.07	2765	119	136		E.M.T.07	1037	15	41	E.S.T.07	2297	32	32
R.M.T.08	4101	346	588	R.S.T.08	1548	126	153		E.M.T.08	2241	35	15	E.S.T.08	1951	38	45
R.M.T.09	9749	543	905	R.S.T.09	2692	95	99		E.M.T.09	2286	34	40	E.S.T.09	2320	57	60
R.M.T.10	3196	228	575	R.S.T.10	4888	126	137		E.M.T.10	4043	46	35	E.S.T.10	3680	35	37
R.M.T.11	3762	245	430	R.S.T.11	5655	132	139		E.M.T.11	3128	28	47	E.S.T.11	1683	11	14
R.M.T.2B	3050	90	104	R.S.T.2B	8660	336	437		E.M.T.2B	66	24	28	E.S.T.2B	2110	13	13
R.M.T.5B	2920	103	156	R.S.T.5B	2916	97	103		E.M.T.5B	1599	28	42	E.S.T.5B	2695	56	64
R.M.T.9A	1799	243	414	R.S.T.9A	4621	237	271		E.M.T.9A	2929	29	30	E.S.T.9A	15011	37	46
