# Supplementary material for: A Multifactor Analysis of Fungal and Bacterial Community Structure in the Root Microbiome of Mature Populus deltoides Trees
Source: PLoS One. 2013 Oct 16;8(10):e76382. doi: 10.1371/journal.pone.0076382 (PMC3797799; doi:10.1371/journal.pone.0076382)
Supplement: Table S5 — Results of mantel tests and partial mantel tests for key variables and UniFrac community matrices. (XLSX) [file pone.0076382.s014.xlsx]

## Sheet: Sheet2
ALL RHIZOSPHERE SAMPLES
REGIONAL SCALE					LOCAL SCALE (TN)					LOCAL SCALE (NC)
Simple Mantel Test
Correlation between bacterial UniFrac and:	Controlling for	rho	p		Correlation between bacterial UniFrac and:	Controlling for	rho	p		Correlation between bacterial UniFrac and:	Controlling for	rho	p
Geographic distance	None	0.340402	0.0001		Geographic distance	None	0.0895601	0.149215		Geographic distance	None	-0.189777	0.941994
Genetic distance	None	0.284731	0.0001		Genetic distance	None	-0.231031	0.929893		Genetic distance	None	-0.0169584	0.527453
Soil distance	None	0.309712	0.0001		Soil distance	None	0.0606078	0.307031		Soil distance	None	0.182235	0.10241
Host distance	None	0.04638	0.281		Host distance	None	0.104465	0.0952095		Host distance	None	-0.0398588	0.589659
Seasonal distance	None	0.0827469	0.00970097		Seasonal distance	None	0.122899	0.00170017		Seasonal distance	None	0.103598	0.0136014
Fungal UniFrac distance	None	0.265711	0.00120012		Fungal UniFrac distance	None	0.31272	0.0168017		Fungal UniFrac distance	None	0.0915692	0.263326
Correlation between fungal UniFrac and:	Controlling for	rho	p		Correlation between fungal UniFrac and:	Controlling for	rho	p		Correlation between fungal UniFrac and:	Controlling for	rho	p
Geographic distance	None	0.102967	0.0129013		Geographic distance	None	0.112171	0.0988099		Geographic distance	None	0.143539	0.113911
Genetic distance	None	0.150961	0.00010001		Genetic distance	None	-0.0396927	0.584258		Genetic distance	None	0.0998825	0.192119
Soil distance	None	0.290972	0.00120012		Soil distance	None	0.193749	0.0653065		Soil distance	None	0.495076	0.00020002
Host distance	None	-0.0418996	0.673267		Host distance	None	0.25918	0.00250025		Host distance	None	0.0768977	0.276328
Seasonal distance	None	0.0452711	0.0184018		Seasonal distance	None	0.00264006	0.433543		Seasonal distance	None	0.117377	0.00970097
Fungal UniFrac distance	None	0.265711	0.00110011		bacteriall UniFrac distance	None	0.31272	0.0170017		Bacterial UniFrac distance	None	0.0915692	0.270827
Partial Mantel Test
Correlation between bacterial UniFrac and:	Controlling for	rho	p		Correlation between bacterial UniFrac and:	Controlling for	rho	p		Correlation between bacterial UniFrac and:	Controlling for	rho	p
Geographic distance	ALL	0.189011	0.00030003		Geographic distance	ALL	0.151841	0.0558056		Geographic distance	ALL	-0.223178	0.968697
Genetic distance	ALL	-0.00629542	0.556256		Genetic distance	ALL	0.284364	0.967897		Genetic distance	ALL	0.0436393	0.350135
Soil distance	ALL	0.157924	0.0342034		Soil distance	ALL	0.0242835	0.425743		Soil distance	ALL	0.209461	0.0671067
Host distance	ALL	-0.0812247	0.865487		Host distance	ALL	0.0189145	0.418342		Host distance	ALL	-0.0801185	0.710471
Seasonal distance	ALL	0.0978236	0.00550055		Seasonal distance	ALL	0.137457	0.00070007		Seasonal distance	ALL	0.0967466	0.0318032
Fungal UniFrac distance	ALL	0.198484	0.00920092		Fungal UniFrac distance	ALL	0.280312	0.0325032		Fungal UniFrac distance	ALL	0.0431667	0.381638
Correlation between fungal UniFrac and:	Controlling for	rho	p		Correlation between fungal UniFrac and:	Controlling for	rho	p		Correlation between fungal UniFrac and:	Controlling for	rho	p
Geographic distance	ALL	-0.0561625	0.849185		Geographic distance	ALL	-0.0332435	0.651765		Geographic distance	ALL	-0.0231555	0.542654
Genetic distance	ALL	0.0737767	0.0641064		Genetic distance	ALL	-0.0468977	0.60456		Genetic distance	ALL	0.0205669	0.560156
Soil distance	ALL	0.275719	0.00270027		Soil distance	ALL	0.172537	0.0884088		Soil distance	ALL	0.485526	0.00070007
Host distance	ALL	-0.0273088	0.616162		Host distance	ALL	0.187011	0.0319032		Host distance	ALL	0.0481873	0.360136
Seasonal distance	ALL	0.0371724	0.0572057		Seasonal distance	ALL	-0.00897005	0.565757		Seasonal distance	ALL	0.172244	0.00080008
Fungal UniFrac distance	ALL	0.237318	0.00430043		Bacterial UniFrac distance	ALL	0.265154	0.0317032		Bacterial UniFrac distance	ALL	0.0924739	0.266127
ALL ENDOSPHERE SAMPLES
REGIONAL SCALE					LOCAL SCALE (TN)					LOCAL SCALE (NC)
Simple Mantel Test
Correlation between bacterial UniFrac and:	Controlling for	rho	p		Correlation between bacterial UniFrac and:	Controlling for	rho	p		Correlation between bacterial UniFrac and:	Controlling for	rho	p
Geographic distance	None	0.0844974	0.029903		Geographic distance	None	0.338738	0.0108011		Geographic distance	None	-0.196712	0.982798
Genetic distance	None	0.0997609	0.00830083		Genetic distance	None	0.524352	0.00560056		Genetic distance	None	0.174599	0.0641064
Soil distance	None	0.0916359	0.131113		Soil distance	None	0.471791	0.00050005		Soil distance	None	-0.103064	0.816082
Host distance	None	0.122424	0.0883088		Host distance	None	0.364793	0.0119012		Host distance	None	0.141202	0.120412
Seasonal distance	None	0.0926453	0.0124012		Seasonal distance	None	0.0835827	0.122812		Seasonal distance	None	0.188896	0.00860086
Fungal UniFrac distance	None	0.0594411	0.273527		Fungal UniFrac distance	None	0.453101	0.00920092		Fungal UniFrac distance	None	-0.110306	0.784578
Correlation between fungal UniFrac and:	Controlling for	rho	p		Correlation between fungal UniFrac and:	Controlling for	rho	p		Correlation between fungal UniFrac and:	Controlling for	rho	p
Geographic distance	None	0.0617621	0.0768077		Geographic distance	None	0.18956	0.0955095		Geographic distance	None	0.0364462	0.365437
Genetic distance	None	0.0474651	0.0787079		Genetic distance	None	0.328802	0.0681068		Genetic distance	None	-0.147334	0.884888
Soil distance	None	0.1268	0.0961096		Soil distance	None	0.313969	0.0234023		Soil distance	None	-0.102838	0.740474
Host distance	None	-0.048146	0.667067		Host distance	None	0.122101	0.239624		Host distance	None	-0.180756	0.894089
Seasonal distance	None	0.0293403	0.130913		Seasonal distance	None	-0.00264959	0.437844		Seasonal distance	None	-0.0424662	0.90219
Bacterial UniFrac distance	None	0.0594411	0.273327		Bacteriall UniFrac distance	None	0.453101	0.00720072		Bacterial UniFrac distance	None	-0.110306	0.776978
Partial Mantel Test
Correlation between bacterial UniFrac and:	Controlling for	rho	p		Correlation between bacterial UniFrac and:	Controlling for	rho	p		Correlation between bacterial UniFrac and:	Controlling for	rho	p
Geographic distance	ALL	-0.00572627	0.526353		Geographic distance	ALL	-0.144978	0.936294		Geographic distance	ALL	-0.173031	0.946895
Genetic distance	ALL	0.0551616	0.152515		Genetic distance	ALL	0.352286	0.0193019		Genetic distance	ALL	0.185741	0.0493049
Soil distance	ALL	0.0697395	0.20132		Soil distance	ALL	0.362023	0.00220022		Soil distance	ALL	-0.0702471	0.690169
Host distance	ALL	0.120198	0.0883088		Host distance	ALL	0.310515	0.0240024		Host distance	ALL	0.145814	0.115412
Seasonal distance	ALL	0.101989	0.00890089		Seasonal distance	ALL	0.160872	0.0359036		Seasonal distance	ALL	0.199272	0.00640064
Fungal UniFrac distance	ALL	0.0604492	0.269727		Fungal UniFrac distance	ALL	0.233937	0.10011		Fungal UniFrac distance	ALL	-0.0524732	0.633163
Correlation between fungal UniFrac and:	Controlling for	rho	p		Correlation between fungal UniFrac and:	Controlling for	rho	p		Correlation between fungal UniFrac and:	Controlling for	rho	p
Geographic distance	ALL	0.0154057	0.40074		Geographic distance	ALL	-0.0954048	0.861786		Geographic distance	ALL	0.0838425	0.275328
Genetic distance	ALL	-0.0258529	0.656266		Genetic distance	ALL	0.139888	0.20332		Genetic distance	ALL	-0.0925545	0.740074
Soil distance	ALL	0.104755	0.175418		Soil distance	ALL	0.127765	0.143514		Soil distance	ALL	-0.108923	0.739074
Host distance	ALL	-0.0471715	0.659966		Host distance	ALL	0.0190213	0.431943		Host distance	ALL	-0.164008	0.874087
Seasonal distance	ALL	0.0279098	0.171417		Seasonal distance	ALL	-0.0291324	0.611761		Seasonal distance	ALL	-0.054232	0.869287
Fungal UniFrac distance	ALL	0.0403613	0.330933		Fungal UniFrac distance	ALL	0.261437	0.0366037		Fungal UniFrac distance	ALL	-0.0524732	0.639664
		UNW
Correlation between bacterial UniFrac and:	Controlling for	rho	p
GeographicDistance (ln)	Season	0.344943	0.0001				UNW
GeneticDistance	Season	0.288568	0.0001		Correlation between bacterial UniFrac and:	Controlling for	rho	p
					GeographicDistance (ln)	Season	0.0885868	0.0270027
RHIZOSPHERE FROM NORTH CAROLINA					GeneticDistance	Season	0.103131	0.00810081
GeographicDistance (ln)	Season	-0.183178	0.933893
GeneticDistance	Season	-0.00973767	0.50395		ENDOSPHERE FROM NORTH CAROLINA
					GeographicDistance (ln)	Season
RHIZOSPHERE FROM TENNESSEE					GeneticDistance	Season
GeographicDistance (ln)	Season	0.099433	0.129913
GeneticDistance	Season	-0.227684	0.923792		ENDOSPHERE FROM TENNESSEE
					GeographicDistance (ln)	Season
					GeneticDistance	Season
