# Supplementary material for: A Multifactor Analysis of Fungal and Bacterial Community Structure in the Root Microbiome of Mature Populus deltoides Trees
Source: PLoS One. 2013 Oct 16;8(10):e76382. doi: 10.1371/journal.pone.0076382 (PMC3797799; doi:10.1371/journal.pone.0076382)
Supplement: Table S7 — Detailed list and closely related organisms for each core fungal OTU. (XLSX) [file pone.0076382.s016.xlsx]

## Sheet: Sheet1
OTU #	Sequence name	Phylum	Order	Closest sequenced relative	Percent identity	Ave. Relative Abundance (rhizosphere)	Endosphere	Rhizosphere samples	Endosphere samples	Putative function
294	E.M.N.07.Fungi_654	Ascomycota	Chaetothyriales	Exophiala tremulae	1	0.0163587				act as a saprobe of primary incidence
413	E.S.N.05.Fungi_0	Ascomycota	Hypocreales	Metarhizium anisopliae	1	0.0422826		+		entomopathogenic fungus
1467	E.M.N.01.Fungi_3764	Ascomycota	Hypocreales	Neonectria sp.	1	0.0519565	**	+	0.89	associated with black foot disease
2332	E.M.N.07.Fungi_963	Fungi incertae sedis	Mortierellales	Mortierella sp.	1	0.0654348		+		non-pathogenic for plants
**	also core of the endosphere
+	present in more than 90% of all samples
++	found in 100% of all samples
